# Supplementary material for: T7 RNA polymerase-based gene expression from a transcriptionally silent rDNA spacer in the endosymbiont-harboring trypanosomatid Angomonas deanei
Source: PLoS One. 2025 May 30;20(5):e0322611. doi: 10.1371/journal.pone.0322611 (PMC12124550; doi:10.1371/journal.pone.0322611)
Supplement: S2 Table — Vectors were generated by inserting specific inserts into already existing backbones. For the cloning, single to multi-fragment Gibson or Golden Gate assemblies were performed as indicated. Plasmids were either generated in the course of this work (“This paper”), described previously (Morales et al. 2023), or kindly provided by external parties. gDNA from a pLEXSY strain was obtained from Jena Bioscience. (XLSX) [file pone.0322611.s005.xlsx]

## Sheet: Cloning
S2 Table: Generation of recombinant plasmids by Golden Gate and Gibson cloning. Vectors were generated by inserting specific inserts into already existing backbones. For the cloning single to multi-fragments Gibson or Golden Gate assemblies were performed. Plasmids were either generated in the course of this work ("this paper"), were described previously (Morales et al. 2023), or kindly provided …
Vector:	Assembly fragments:	Length [bp]:	PCR template:	Reference for template:	Cloning strategy:	Digest for transfection:	Cloning primers:
pAdea302	backbone	5819	pAdea043	Morales et al. 2023	Golden Gate	EcoRV	Pre-existing BsaI restriction sites in pAdea043 were used
	insert (T7RNAP)	2719	pAdea288 (= pTB007)	Beneke and Gluenz 2019			2035 // 2036
pAdea350	backbone	4646	pAdea079	Morales et al. 2023	Gibson	EcoRV/EcoRI	2383 // 2384
	insert (noursR)	443	gDNA pLEXSY	Jena Bioscience			2385 // 2386
pAdea370	backbone	5869	pAdea043	Morales et al. 2023	Gibson	EcoRV	2541 // 2602
	insert (blastR)	575	pAdea289 (= pTB011)	Beneke and Gluenz 2019			2601 // 2538
pAdea378	insertion of T7 promoter	5104	pAdea373	This paper	Gibson	EcoRV/EcoRI	2632 // 2633
pAdea373	backbone	4611	pAdea372	This paper	Gibson	-	2656 // 2384
	insert (blastR)	443	pAdea350	This paper			2385 // 2657
pAdea372	backbone	3953	pAdea321	This paper	Golden Gate	-	2655 // 2654
	insert (noursR)	1615	pAdea119	Morales et al. 2023			2653 // 2652
pAdea321	backbone	3953	pAdea320	This paper	Gibson	-	2202 // 2203
	insert (hygR with matur. sites)	1276	gDNA A. deanei PRA-265	-			2204 // 2205
pAdea320	backbone	2753	pAdea302	This paper	Gibson	-	2158 // 2159
	insert 1 (5' SL region)	650	gDNA A. deanei PRA-265	-			2160 // 2161
	insert 2 (3' SL region)	650	gDNA A. deanei PRA-265	-			2164 // 2165
	insert 3 (hygR)	1076	gDNA A. deanei PRA-265	-			2162 // 2163
pAdea409	backbone	7449	pAdea320	This paper	Golden Gate	EcoRV	3001 // 3002
	insert (hygR as KO cassette)	1734	pAdea119	Morales et al. 2023			3003 // 3004
pAdea401	backbone	5132	pAdea378	This paper	Golden Gate	EcoRV/EcoRI	2877 // 2878
	insert (mSc-ETP1)	2299	pAdea119	Morales et al. 2023			2879 // 2880
Primers used for cloning:
Primer:	Needed for plasmid:	Sequence (5' → 3'):
2035	pAdea302	GGTCTCACAAGgagacgattaacatcgctaagaacgaattcctcgagcctccaaaaaagaagagaaaggtcgaattctctgacatcgaactggctgct
2036		ATGGTAGGTCTCATCTTctacgcgaacgcgaagtccg
2383	pAdea350	ctctggttatgtgtgggagggctgaaagaggggggagagagacgtgagtg
2384		tggattcttcttgagacaaaggcatTTTCTTGTGAGATGATTATAAAAAGTGTTTTTTTTAAAAAAAAAAAGC
2385		CTTTTTATAATCATCTCACAAGAAAatgcctttgtctcaagaagaatccac
2386		cactcacgtctctctcccccctctttcagccctcccacacataaccagag
2541	pAdea370	CTCGGGAGCACAGGATGACGCCTAAaagaggggggagagagacgtgagtg
2602		GCTCAGGGATCACCGAAATCTTCATTTGGATAACTGTGTTTTTTGATGAAAGAAG
2601		TTCATCAAAAAACACAGTTATCCAAATGAAGATTTCGGTGATCCCTGAGC
2538		cactcacgtctctctcccccctcttTTAGGCGTCATCCTGTGCTCCCGAG
2632	pAdea378	TAATACGACTCACTATAGGTTGACACTCTATCATTGATAGAGTTA
2633		CTATAGTGAGTCGTATTATGCCCACGTTGTGGTCTGTCTC
2656	pAdea373	CTCTGGTTATGTGTGGGAGGGCTGAAAGTGCTAGTGAGAGTTTGACTCGC
2384		tggattcttcttgagacaaaggcatTTTCTTGTGAGATGATTATAAAAAGTGTTTTTTTTAAAAAAAAAAAGC
2385		CTTTTTATAATCATCTCACAAGAAAatgcctttgtctcaagaagaatccac
2657		GCGAGTCAAACTCTCACTAGCACTTTCAGCCCTCCCACACATAACCAGAG
2655	pAdea372	caaagcggtctcgtggcagaaaacaacaacatgaaaga
2654		CAAAGCGGTCTCGgctgcccacgttgtggtctg
2653		CAAAGCGGTCTCGcaGTTGACACTCTATCATTGATAGAGTTATTTTACCACTCCCTATCAGTGATAGAGAAAAGTGAAAGAATCATAATCATCAATAGAGTC
2652		CAAAGCGGTCTCGgccaaaaaacccctcaagacccgtttagaggccccaaggggttatgctattggataactgtgttttttgatg
2202	pAdea321	TTTTTTTTTATAGCACTCTCGTTGTGCAGAAAACAACAACATGAAAGAAATATGACAGTTTGT
2203		AAAAACCTTTTTTTTTTGTTTTTTGTGCCCACGTTGTGGTCTGTCTCCGT
2204		ACGGAGACAGACCACAACGTGGGCACAAAAAACAAAAAAAAAAGGTTTTTCTGTTTTTAAG
2205		TTTCTTTCATGTTGTTGTTTTCTGCACAACGAGAGTGCTATAAAAAAAAAACAA
2158	pAdea320	acgtaatagtatggaaataataaagGCAGGTCTAGATATCGGATCCCGGG
2159		ggggtctggggcgacgaaatgcctgCAGGTGAGCTCGAATTCACTGGCCG
2160		CGGCCAGTGAATTCGAGCTCACCTGcaggcatttcgtcgccccagacccc
2161		tcgcggtgagttcaggctttttcattgcccacgttgtggtctgtctccgt
2164		cactcgtccgagggcaaagaaataagcagaaaacaacaacatgaaagaaatatg
2165		CCCGGGATCCGATATCTAGACCTGCctttattatttccatactattacgtggtgct
2162		acggagacagaccacaacgtgggcaatgaaaaagcctgaactcaccgcga
2163		tttctttcatgttgttgttttctgcttatttctttgccctcggacgagtg
3001	pAdea409	TGTCTGGGTCTCCAAgtcaatggctggcttacg
3002		TGTCTGGGTCTCCCTgcgatagcctcagcgtat
3003		TGTCTGGGTCTCCgcAGAATCATAATCATCAATAGAGTCATG
3004		TGTCTGGGTCTCCacTTGGATAACTGTGTTTTTTGATG
2877	pAdea401	TCTGTGGGTCTCCAaagtgctagtgagagtttga
2878		TCTGTGGGTCTCCttcagccctcccacacata
2879		TCTGTGGGTCTCGtgaaagtgctagtgagagtttga
2880		TCTGTGGGTCTCGcttTTACGCATCCTTCTTCTCTAC
